# Supplementary material for: The Late Evolution of the Nascent Peptide Code for Translational Control and Its Relationship to the Standard Genetic Code
Source: Genes (Basel). 2026 May 29;17(6):619. doi: 10.3390/genes17060619 (PMC13298521; doi:10.3390/genes17060619)
Supplement: Supplementary file 1 [file genes-17-00619-s001.zip]

Archive with 1 entries (1 files):
- genes-4308881-Table S1.xlsx
