# Supplementary material for: The Late Evolution of the Nascent Peptide Code for Translational Control and Its Relationship to the Standard Genetic Code
Source: Genes (Basel). 2026 May 29;17(6):619. doi: 10.3390/genes17060619 (PMC13298521; doi:10.3390/genes17060619)
Supplement: Supplementary file 1 [file genes-17-00619-s001.zip › genes-4308881-Table S1.xlsx]

## Sheet: Dipeptide evol. tracing
Dipeptide	nd	lfc		Analysis
YK	0.780822	-2.67354		lfc=mRNA level (log2, arbitrary units)
RH	0.794521	-2.66494		diaa=dipeptide sequence
HR	0.794521	-2.38544		nd= node distance measurements of time of origin
II	0.39726	-2.30097
VK	0.369863	-2.25519		Pearson Product Moment Correlation - Ungrouped Data
KV	0.369863	-2.23456		Statistic	Variable X	Variable Y
KI	0.753425	-2.18466		Mean	0.559555	0.0187344
KY	0.794521	-1.86467		Biased Variance	0.0557136	0.456615
FK	0.726027	-1.69973		Biased Standard Deviation	0.236037	0.675733
CW	1	-1.67412		Covariance	-0.0227433
WW	0.821918	-1.65956		Correlation	-0.142236
LG	0.0547945	-1.62668		Determination	0.0202312
FG	0.150685	-1.37193		T-Test	-2.86676
SF	0.30137	-1.36482		p-value (2 sided)	0.00436736
KL	0.424658	-1.35903		p-value (1 sided)	0.00218368
FR	0.438356	-1.30665		95% CI of Correlation	[-0.236983075217025, -0.0448096659819385]
FS	0.315068	-1.28731		Degrees of Freedom	398
GW	0.863014	-1.24728		Number of Observations	400
LK	0.424658	-1.24637
TK	0.643836	-1.22864		Normality Tests
IR	0.164384	-1.20994		> jarque.x
IK	0.753425	-1.1719		Jarque-Bera Normality Test
RV	0.712329	-1.11378		data: x
RI	0.164384	-1.05874		JB = 15.681, p-value = 0.0003936
KF	0.808219	-1.05639		alternative hypothesis: greater
RF	0.739726	-1.02067		> jarque.y
HK	0.534247	-1.00446		Jarque-Bera Normality Test
MH	0.753425	-0.935488		data: y
MG	0.671233	-0.925955		JB = 118.37, p-value < 2.2e-16
WG	0.849315	-0.868974		alternative hypothesis: greater
YW	0.630137	-0.855225		> ad.x
CC	0.986301	-0.852797		Anderson-Darling normality test
YR	0.753425	-0.851086		data: x
NW	0.60274	-0.849535		A = 2.794, p-value = 4.839e-07
QK	0.534247	-0.836908		> ad.y
KH	0.534247	-0.833721		Anderson-Darling normality test
KC	0.945206	-0.826182		data: y
GF	0.150685	-0.81473		A = 4.2076, p-value = 1.792e-10
GQ	0.506849	-0.796275
KT	0.657534	-0.793561		Pearson correlation revealed a weak but statistically significant negative association (r = −0.142, p = 0.004).
KG	0.369863	-0.791938		However, both variables significantly deviated from normality, violating Pearson assumptions.
RL	0.178082	-0.737201		Accordingly, rank-based correlation measures provide more reliable inference.
EC	0.876712	-0.710822
VR	0.69863	-0.704864		Spearman Rank Correlation
DW	0.808219	-0.696555		rho	-0.171777
HM	0.780822	-0.687761		2-sided p-value	0.000559627
MQ	0.506849	-0.657972		S	1.24989e+07
TH	0.561644	-0.65353		Effect size:
WS	0.726027	-0.634117		| |ρ| range | Interpretation |
HT	0.561644	-0.609842		|---|---|---|
AH	0.657534	-0.601596		| 0–0.1 | negligible |
GK	0.383562	-0.595248		| 0.1–0.3 | weak |
RE	0.726027	-0.594631		| 0.3–0.5 | moderate |
CA	0.794521	-0.583521		| >0.5 | strong |
GL	0.0684932	-0.568593
LR	0.178082	-0.567601		Since ∣ρ∣=0.172 , there is a weak but statistically significant negative monotonic association was detected between variables (Spearman ρ = −0.172, p = 5.6×10⁻⁴, n = 400).
KR	0.369863	-0.56624		Because both variables deviated significantly from normality, rank-based correlation provides the most appropriate measure of association.
AE	0.739726	-0.565851
NA	0.260274	-0.554158
WD	0.712329	-0.552207
AC	0.794521	-0.549125
GC	0.835616	-0.543175
VW	0.821918	-0.533396
CR	0.931507	-0.515762
VE	0.136986	-0.511384
FN	0.589041	-0.50135
RC	0.931507	-0.501047
KN	0.753425	-0.499089
RT	0.643836	-0.489915
HW	0.835616	-0.479273
CK	0.945206	-0.460998
PK	0.369863	-0.457477
QT	0.465753	-0.457148
KS	0.712329	-0.454034
QC	0.972603	-0.418742
CG	0.835616	-0.412826
TQ	0.465753	-0.412481
EW	0.69863	-0.411909
EE	0.342466	-0.407489
DC	0.821918	-0.404966
HC	0.945206	-0.402817
RW	0.794521	-0.399489
HY	0.520548	-0.396973
ER	0.726027	-0.393087
NF	0.589041	-0.393003
TR	0.575342	-0.391829
WY	0.643836	-0.391276
NI	0.753425	-0.38825
IN	0.753425	-0.373057
GG	0.616438	-0.360931
RQ	0.547945	-0.345666
VP	0.69863	-0.338151
CQ	0.972603	-0.33531
QE	0.465753	-0.327901
WC	1	-0.326531
PW	0.767123	-0.325147
CE	0.849315	-0.322289
KA	0.383562	-0.317308
CH	0.931507	-0.317212
KQ	0.534247	-0.315105
GE	0.164384	-0.312112
NT	0.671233	-0.290949
AG	0.767123	-0.289759
AR	0.849315	-0.282629
NC	0.917808	-0.27804
GN	0.30137	-0.274117
HE	0.493151	-0.273389
EQ	0.506849	-0.268415
RG	0.60274	-0.255519
PM	0.808219	-0.254481
YA	0.753425	-0.251742
SK	0.712329	-0.251134
DK	0.671233	-0.250735
SG	0.109589	-0.244343
RA	0.849315	-0.241304
EH	0.479452	-0.236922
TC	0.863014	-0.236073
QR	0.547945	-0.234786
MR	0.561644	-0.230687
RY	0.753425	-0.229771
RR	0.821918	-0.227562
GH	0.561644	-0.218389
RP	0.808219	-0.216725
QW	0.767123	-0.209576
EV	0.136986	-0.202419
QG	0.493151	-0.185356
CP	0.917808	-0.178008
CN	0.931507	-0.173806
HI	0.438356	-0.173592
AK	0.246575	-0.168295
GA	0.780822	-0.165343
HA	0.657534	-0.16355
HQ	0.794521	-0.155264
WT	0.726027	-0.154598
YT	0.342466	-0.131424
KW	0.643836	-0.131275
WQ	0.808219	-0.121258
NK	0.767123	-0.120865
YH	0.547945	-0.11297
CT	0.808219	-0.110639
TP	0.60274	-0.107531
YQ	0.493151	-0.105544
SH	0.561644	-0.0956265
CS	0.876712	-0.0942265
LH	0.465753	-0.0923285
QV	0.493151	-0.0909484
FH	0.547945	-0.0893558
KP	0.369863	-0.0862956
HS	0.561644	-0.0838958
WP	0.780822	-0.0824585
DQ	0.452055	-0.0786325
VH	0.506849	-0.0740566
MS	0.410959	-0.0739993
AQ	0.534247	-0.0725326
SC	0.876712	-0.0707602
DL	0.0958904	-0.0705915
KE	0.726027	-0.0692463
TG	0.150685	-0.0653165
TW	0.726027	-0.063204
NP	0.356164	-0.0631608
IG	0.493151	-0.0619561
QD	0.452055	-0.0607669
VT	0.150685	-0.0601632
EM	0.520548	-0.0587567
HF	0.506849	-0.0523518
PR	0.794521	-0.0507623
FT	0.273973	-0.0506057
QN	0.876712	-0.049803
SA	0.712329	-0.0494573
HG	0.561644	-0.0438842
SQ	0.465753	-0.0299255
NV	0.30137	-0.0294929
QM	0.506849	-0.0293495
FD	0.219178	-0.0252997
EK	0.726027	-0.0239506
GR	0.684932	-0.0232917
VQ	0.465753	-0.0189883
FQ	0.465753	-0.0148883
DV	0.630137	-0.0123445
ES	0.315068	-0.00606644
EP	0.60274	-0.00299441
WH	0.835616	0
KM	0.520548	0.00379498
TY	0.356164	0.00510742
RK	0.369863	0.00853659
DR	0.657534	0.013117
ED	0.342466	0.019002
HP	0.794521	0.0247084
SY	0.630137	0.0264666
PY	0.424658	0.0297737
TD	0.356164	0.0383054
HD	0.849315	0.0397868
NR	0.383562	0.0458714
SR	0.616438	0.0543114
AS	0.589041	0.0560622
RD	0.589041	0.0681413
PF	0.438356	0.071052
MK	0.534247	0.0725201
NG	0.30137	0.0737063
GV	0.753425	0.0773058
HL	0.452055	0.0796649
SW	0.726027	0.0840774
TE	0.342466	0.0869369
GM	0.657534	0.0889346
QS	0.465753	0.0918786
GP	0.671233	0.105117
TN	0.657534	0.106166
RN	0.383562	0.10804
DI	0.383562	0.108138
EG	0.164384	0.110162
ET	0.328767	0.111437
NS	0.657534	0.112279
GS	0.123288	0.116792
YS	0.630137	0.116929
GT	0.150685	0.124054
DH	0.835616	0.124632
IH	0.438356	0.125233
QY	0.493151	0.126853
RS	0.616438	0.128674
PH	0.753425	0.136124
NH	0.506849	0.138077
SL	0.0821918	0.138227
LS	0.0821918	0.138576
ST	0.438356	0.139337
WK	0.643836	0.13968
NY	0.821918	0.150693
NQ	0.876712	0.152689
LE	0.0410959	0.157832
WN	0.630137	0.161168
VC	0.821918	0.164826
CY	0.90411	0.165478
KD	0.712329	0.165842
PQ	0.547945	0.168887
VS	0.0958904	0.169066
GY	0.164384	0.16907
DA	0.630137	0.171582
TA	0.712329	0.172411
GI	0.479452	0.178831
YP	0.424658	0.179513
VG	0.767123	0.18301
YN	0.849315	0.186054
WA	0.876712	0.19326
AT	0.60274	0.193993
WV	0.835616	0.197158
IP	0.287671	0.199138
MC	0.986301	0.199561
PA	0.671233	0.20137
HH	0.753425	0.201888
PV	0.69863	0.204031
EF	0.287671	0.206553
NL	0.424658	0.206935
QA	0.534247	0.207178
AW	0.876712	0.207237
YG	0.178082	0.20782
ND	0.684932	0.222871
SN	0.657534	0.228293
SP	0.575342	0.232064
AN	0.260274	0.245257
VD	0.780822	0.247474
EI	0.465753	0.249325
QL	0.506849	0.259626
SI	0.369863	0.262599
AI	0.506849	0.26653
TF	0.287671	0.277313
NM	0.506849	0.277563
LD	0.0958904	0.281914
LP	0.164384	0.2822
TV	0.150685	0.282703
IF	0.410959	0.285388
NE	0.561644	0.286674
FP	0.424658	0.290167
CV	0.890411	0.291735
AP	0.835616	0.297123
ME	0.520548	0.297811
PN	0.410959	0.299105
FE	0.287671	0.302923
DM	0.506849	0.30984
QH	0.780822	0.312393
MN	0.479452	0.315773
DS	0.328767	0.316219
EA	0.739726	0.321523
QI	0.506849	0.325718
AD	0.780822	0.327542
SV	0.0958904	0.334155
NN	0.863014	0.334359
DP	0.616438	0.334561
GD	0.643836	0.339566
CI	0.917808	0.340507
YC	0.890411	0.342532
SE	0.30137	0.352805
SS	0.438356	0.353673
AY	0.753425	0.360401
IS	0.39726	0.370138
PI	0.287671	0.386207
PT	0.561644	0.386625
EL	0.0273973	0.387959
HN	0.506849	0.390612
YI	0.739726	0.393985
AA	0.671233	0.404105
LQ	0.452055	0.409856
TS	0.424658	0.415572
MF	0.465753	0.420556
RM	0.561644	0.423692
DT	0.356164	0.424044
QQ	0.794521	0.43169
CM	0.986301	0.435102
EY	0.383562	0.436634
DN	0.684932	0.437754
KK	0.739726	0.448854
MY	0.520548	0.453205
PL	0.150685	0.461179
PE	0.150685	0.461285
DY	0.273973	0.463676
LN	0.424658	0.463885
WE	0.69863	0.465782
EN	0.69863	0.468952
IQ	0.506849	0.478314
ID	0.424658	0.478991
MP	0.547945	0.482068
PS	0.575342	0.490539
MT	0.630137	0.492398
IV	0.452055	0.501333
TT	0.410959	0.503998
SM	0.479452	0.506156
FA	0.753425	0.508213
PC	0.917808	0.508676
IA	0.506849	0.509749
DF	0.273973	0.518275
HV	0.821918	0.520798
IE	0.452055	0.527157
YV	0.328767	0.528821
PG	0.671233	0.537131
DE	0.328767	0.539507
VN	0.315068	0.551598
VV	0.780822	0.555907
IW	0.589041	0.563689
TL	0.0958904	0.577978
PD	0.643836	0.598562
LA	0.0821918	0.613471
WR	0.794521	0.61638
TM	0.506849	0.618238
FW	0.657534	0.623006
AV	0.767123	0.62855
LT	0.0958904	0.634504
MD	0.506849	0.635681
VL	0.0273973	0.666904
IY	0.739726	0.672435
MA	0.684932	0.675955
IC	0.917808	0.690783
ML	0.136986	0.699083
LW	0.547945	0.699199
QF	0.479452	0.701216
VA	0.767123	0.715157
WL	0.534247	0.73288
TI	0.39726	0.733266
IL	0.465753	0.733949
AL	0.0821918	0.734644
LV	0.0410959	0.738088
LI	0.479452	0.741782
VI	0.479452	0.74192
DG	0.643836	0.754977
FI	0.410959	0.762203
QP	0.808219	0.766793
AF	0.753425	0.770235
FY	0.589041	0.816729
YY	0.835616	0.844457
IT	0.410959	0.849556
LC	0.821918	0.853807
DD	0.849315	0.862361
LL	0	0.875725
YE	0.383562	0.887823
YD	0.369863	0.888637
CD	0.849315	0.892335
AM	0.643836	0.915431
VY	0.328767	0.926531
FF	0.315068	0.939851
MI	0.369863	0.953305
YF	0.60274	1.01557
SD	0.328767	1.02634
FM	0.465753	1.04952
MW	0.808219	1.05527
IM	0.547945	1.07607
LY	0.342466	1.09167
CF	0.890411	1.09252
CL	0.821918	1.14493
MV	0.684932	1.16599
YL	0.342466	1.2332
VM	0.643836	1.27353
YM	0.520548	1.31495
PP	0.753425	1.32415
LM	0.136986	1.36654
FV	0.20548	1.39842
WI	0.575342	1.41212
FC	0.90411	1.41842
FL	0.0821918	1.43386
LF	0.0821918	1.54596
VF	0.191781	1.58304
WF	0.671233	1.61111
MM	0.561644	1.74634
WM	0.794521	1.98252

## Sheet: Amino acid evol. tracing
AA	Age	mean_lfc		Analysis
L	1	0.395755		lfc=mRNA level (log2, arbitrary units)
S	2	0.0983948		AA=amino acid
V	3	0.149708		Age= temporal order of time of origin
I	4	0.239971
Y	5	0.283583		Pearson Product Moment Correlation - Ungrouped Data
M	6	0.442		Statistic			Variable X	Variable Y
K	7	-0.5		Mean			9.3	0.0540425
P	8	0.288442		Biased Variance			19.41	0.0621031
A	9	0.0695861		Biased Standard Deviation			4.40568	0.249205
T	10	0.0800889		Covariance			-0.506031
F	11	0.274762		Correlation			-0.437856
Q	12	-0.0296855		Determination			0.191718
G	12	-0.322813		T-Test			-2.06627
H	12	-0.183619		p-value (2 sided)			0.0535019
R	13	-0.370667		p-value (1 sided)			0.0267509
C	13	-0.0886707		95% CI of Correlation			[-0.737482017153631, 0.00578579462676545]
N	14	0.0475585		Degrees of Freedom			18
D	14	0.249082		Number of Observations			20
E	15	-0.0890038
W	15	0.0463766		Normality Tests
				> jarque.x
				Jarque-Bera Normality Test
				data: x JB = 1.7029, p-value = 0.4268
				alternative hypothesis: greater
				> jarque.y
				Jarque-Bera Normality Test
				data: y JB = 1.1742, p-value = 0.5559
				alternative hypothesis: greater
				> ad.x
				Anderson-Darling normality test
				data: x A = 0.53808, p-value = 0.1468
				> ad.y
				Anderson-Darling normality test
				data: y A = 0.33627, p-value = 0.4709
				Both variables satisfied normality assumptions (Jarque–Bera and Anderson–Darling tests, p > 0.14).
				Pearson correlation revealed a moderate negative association (r = −0.44, n = 20), explaining ~19% of shared variance.
				The relationship approached but did not reach conventional statistical significance (two-sided p = 0.054; 95% CI: −0.74 to 0.01), indicating suggestive but inconclusive evidence of a negative linear relationship.
				Spearman Rank Correlation
				rho
				2-sided p-value	0.0148498
				S
				Effect size:
				| |ρ| range | Interpretation |
				|---|---|---|
				| 0–0.1 | negligible |
				| 0.1–0.3 | weak |
				| 0.3–0.5 | moderate |
				| >0.5 | strong |
				Since ∣ρ∣=0.172 , there is a moderate but statistically significant negative monotonic associationbetween variables (Spearman ρ = −0.172, p = 5.6×10⁻⁴, n = 400).
				p=0.0149<0.05 rejects the null hypothesis of no rank association (monotonic association)

## Sheet: Delta analysis
EG	AA	Codon	lfc	AA (rc)	Codon (rc)	lfc	Delta lfc	|Delta lfc|	Mirror mode	Avg Delta	Range
Turn	Trp	UGG	0.0463766	Pro	CCA	0.221613	-0.175236	0.175236	YGN-NCR	0.300025	0.028-0.907		EG=codon exchange group
	Cys	UGU	-0.0320946	Thr	ACA	-0.127013	0.0949184	0.0949184					lfc=mRNA level (log2, arbitrary units)
	Cys	UGC	-0.145247	Ala	GCA	-0.0287772	-0.11647	0.11647					AA=amino acid
	Arg	CGC	-0.363089	Ala	GCG	-0.129072	-0.234017	0.234017					AA(rc)= amino acid encoded by codon (rc)
	Arg	CGU	-0.0730547	Thr	ACG	-0.101371	0.0283167	0.0283167					Codon (rc)= reverse complementary codon
	Arg	CGG	-0.494488	Pro	CCG	0.412246	-0.906735	0.906735
	Arg	CGA	-0.293371	Ser	UCG	-0.0303295	-0.263041	0.263041
	Sec/Stop	UGA	-0.5	Ser	UCA	0.0814659	-0.581466	0.581466
Turn	Ser	AGC	-0.223799	Ala	GCU	0.15981	-0.383609	0.383609	RGN-NCY	0.641059	0.384-0.980
	Ser	AGU	-0.172774	Thr	ACU	0.28191	-0.454684	0.454684
	Arg/Stop	AGA	-0.5	Ser	UCU	0.442669	-0.942669	0.942669
	Arg/Stop	AGG	-0.5	Pro	CCU	0.47999	-0.97999	0.97999
	Gly	GGC	-0.208411	Ala	GCC	0.276384	-0.484796	0.484796
	Gly	GGU	-0.305459	Thr	ACC	0.26683	-0.572289	0.572289
	Gly	GGA	-0.386533	Ser	UCC	0.493137	-0.87967	0.87967
	Gly	GGG	-0.390848	Pro	CCC	0.0399181	-0.430766	0.430766
Strand	Tyr	UAC	0.26494	Val	GUA	0.0274286	0.237512	0.237512	RUN-NAY	0.250371	0.054-0.354
	Tyr	UAU	0.302225	Ile	AUA	0.0762688	0.225956	0.225956
	Asn	AAC	-0.0666906	Val	GUU	0.286933	-0.353624	0.353624
	Asn	AAU	0.161808	Ile	AUU	0.295451	-0.133644	0.133644
	Asp	GAC	0.0957216	Val	GUC	0.194796	-0.0990747	0.0990747
	Asp	GAU	0.402442	Ile	AUC	0.348194	0.0542486	0.0542486
	His	CAU	-0.158513	Met	AUG	0.442	-0.600514	0.600514
	His	CAC	-0.208724	Val	GUG	0.0896723	-0.298396	0.298396
Helix	Glu	GAG	-0.274731	Leu	CUC	0.36371	-0.638442	0.638442	YUN-NAR	0.641671	0.114-0.881
	Glu	GAA	0.0967237	Phe	UUC	0.210629	-0.113905	0.113905
	Gln	CAG	-0.0905176	Leu	CUG	0.5	-0.590518	0.590518
	Gln	CAA	0.0311467	Leu	UUG	0.433111	-0.401965	0.401965
	Lys	AAA	-0.5	Phe	UUU	0.338896	-0.838896	0.838896
	Lys	AAG	-0.5	Leu	CUU	0.36622	-0.86622	0.86622
	Gln/Stop	UAG	-0.471931	Leu	CUA	0.408759	-0.88069	0.88069
	Gln/Stop	UAA	-0.5	Leu	UUA	0.302732	-0.802732	0.802732
|Delta lfc|
A	B	C	D
Turn	Turn	Strand	Helix
YGN-NCR	RGN-NCY	RUN-NAY	YUN-NAR
0.175236	0.383609	0.237512	0.638442
0.0949184	0.454684	0.225956	0.113905
0.11647	0.942669	0.353624	0.590518
0.234017	0.97999	0.133644	0.401965
0.0283167	0.484796	0.0990747	0.838896
0.906735	0.572289	0.0542486	0.86622
0.263041	0.87967	0.600514	0.88069
0.581466	0.430766	0.298396	0.802732
